# Supplementary material for: Using Two-Step Cluster Analysis and Latent Class Cluster Analysis to Classify the Cognitive Heterogeneity of Cross-Diagnostic Psychiatric Inpatients
Source: Front Psychol. 2020 Jun 10;11:1085. doi: 10.3389/fpsyg.2020.01085 (PMC7299079; doi:10.3389/fpsyg.2020.01085)
Supplement: Supplementary file 1 [file Data_Sheet_1.CSV]

caseID	Diagnosis	Age	Education	Sex	Hosp.N	Hosp.Dur	BPRS	HoNOS	WhoQoL	WhoDAS	UKU	GCA	SPAN.Forward	SPAN.Backward	MMSE	CDT	CPM47	AM	MCSTcategories	MCSTerrors	TOLrule	TOLtime	TOLmoves	TOLcorrect	STROOPtime	STROOPerrors
1211	BD	17	8	M	1	13	NA	NA	67	106	NA	NA	4.61	3.69	NA	NA	above	above	within	within	within	within	within	within	below	within
1401	BD	19	8	F	4	9	29	23	87	73	NA	NA	5.61	4.69	28.19	14	above	above	above	within	within	within	within	within	within	above
991	BD	19	8	F	3	21	34	21	62	109	4	43.5	5.6	2.7	27.19	12	within	above	within	within	below	below	below	below	below	below
746	BD	19	8	F	2	8	31	31	100	50	NA	47.5	5.61	4.69	30	NA	above	above	above	above	below	below	within	above	within	above
946	BD	20	8	F	1	6	47	28	97	61	NA	NA	6.39	5.38	30	NA	within	above	within	within	below	below	below	within	below	below
852	BD	20	13	M	2	9	31	28	117	59	1.25	NA	NA	NA	27.59	NA	above	below	above	above	below	below	below	within	below	above
519	BD	22	8	M	4	11	32	28	119	46	5.25	NA	NA	NA	28.19	NA	within	below	above	within	within	below	below	within	below	below
114	BD	24	8	M	1	7	26	22	105	NA	1	NA	NA	NA	NA	NA	above	within	above	within	below	within	within	within	within	within
1135	BD	25	13	F	1	11	27	26	88	73	NA	45.25	5.44	4.42	27.59	14	above	below	above	above	below	below	below	within	below	above
357	BD	26	18	F	3	8	24	21	126	NA	NA	NA	NA	NA	30	NA	within	within	above	above	within	within	within	within	above	within
1363	BD	26	13	M	1	23	31	26	NA	NA	NA	NA	3.44	4.42	26.59	10	above	within	above	above	below	below	below	within	within	within
948	BD	28	13	F	2	6	32	32	67	70	3	42.25	9	3.47	30	NA	within	within	above	within	below	below	below	within	below	above
1286	BD	29	16	F	3	20	45	25	125	44	NA	NA	4.44	2.42	25.07	11	above	above	above	above	within	within	within	within	within	above
589	BD	29	13	F	2	8	27	30	122	49	4.5	NA	NA	NA	27.59	NA	within	below	above	above	below	below	below	within	below	within
1134	BD	30	13	M	1	9	34	32	80	83	NA	23.25	4.44	3.42	24.59	8	below	above	below	within	below	below	below	below	below	within
466	BD	30	13	F	2	6	39	36	57	87	NA	NA	NA	NA	27.75	NA	below	below	above	within	below	below	below	below	below	below
878	BD	31	8	M	1	14	32	24	73	76	NA	NA	NA	NA	30	NA	above	above	above	above	within	within	above	within	within	above
375	BD	31	13	F	2	12	41	29	61	NA	3.5	NA	NA	NA	NA	NA	within	within	above	above	below	within	within	within	below	within
524	BD	32	0	F	2	17	NA	NA	95	63	NA	NA	NA	NA	NA	NA	below	below	within	within	below	below	below	within	below	below
1130	BD	32	16	F	1	6	30	26	90	75	NA	38.25	5.49	3.47	27.1	14	within	above	within	within	within	within	below	below	within	above
918	BD	32	18	F	1	5	35	22	108	53	1.5	NA	5.35	2.26	30	NA	within	above	above	within	within	within	within	within	below	above
1127	BD	33	18	F	5	11	27	25	88	96	NA	50.25	4.35	3.26	30	15	above	within	above	above	within	below	below	below	below	within
1010	BD	33	8	F	1	5	36	28	91	58	NA	25.5	5.71	3.79	25.42	9	within	above	within	within	below	below	below	below	below	within
1046	BD	33	16	M	1	5	38	37	99	45	NA	33.25	5.49	3.47	30	12	within	above	above	within	within	within	below	within	within	within
907	BD	34	8	F	2	8	21	24	102	77	NA	39.5	5.76	3.84	28.42	NA	within	above	within	within	below	below	below	within	within	above
993	BD	34	16	M	2	17	28	23	84	66	NA	38.25	4.49	0.49	30	8	above	above	within	above	below	below	below	within	within	above
1304	BD	35	8	M	1	18	31	27	88	107	NA	NA	5.76	3.84	28.42	15	within	within	within	within	below	within	below	within	below	within
979	BD	35	13	F	1	14	43	33	73	77	4.5	34.25	4.55	1.52	24.75	NA	within	within	above	above	below	below	below	within	below	within
986	BD	36	16	F	1	6	37	20	90	45	5.25	34.25	7.41	2.31	30	14	above	above	above	within	below	below	below	within	within	above
850	BD	36	13	M	1	15	31	25	84	85	3.25	NA	NA	NA	26.75	NA	above	within	above	within	within	below	within	within	below	within
523	BD	36	13	F	2	19	33	32	59	121	3.5	NA	NA	NA	27.75	NA	within	below	above	above	below	below	below	within	within	below
413	BD	36	8	M	2	6	30	35	87	NA	NA	NA	NA	NA	25.42	NA	below	within	below	below	below	below	below	within	below	below
332	BD	37	13	M	4	7	27	25	80	NA	1.25	NA	NA	NA	30	NA	within	below	below	below	below	within	below	below	above	within
978	BD	37	13	M	1	5	46	33	77	133	NA	28.25	5.55	3.52	30	NA	above	above	below	within	within	below	within	above	above	above
971	BD	39	8	M	2	9	32	30	128	60	8.25	46.5	5.82	4.9	28.42	NA	above	above	above	above	below	within	within	within	within	above
337	BD	40	13	F	1	4	31	21	93	NA	2	NA	NA	NA	NA	NA	above	within	above	above	below	within	above	within	above	above
1086	BD	41	8	M	1	5	32	26	91	57	NA	36.5	4.82	2.9	27.62	14	within	above	below	above	below	within	within	within	below	within
1045	BD	41	16	M	2	9	26	35	73	66	NA	40.5	6.82	3.9	27.62	15	within	above	above	within	below	within	within	within	below	within
1170	BD	42	13	M	2	11	32	28	93	67	NA	32.25	5.61	3.58	27.89	13	within	below	within	within	below	below	below	below	above	above
616	BD	42	8	M	1	17	38	37	103	45	1.5	NA	NA	NA	30	NA	above	below	above	within	below	below	below	below	below	within
622	BD	42	13	M	2	10	33	41	NA	NA	4.25	NA	NA	NA	30	NA	above	within	above	above	within	below	within	within	above	above
1379	BD	43	13	M	1	8	38	31	61	109	NA	NA	5.61	4.58	25.89	14	above	above	above	above	within	within	within	within	above	below
514	BD	43	13	M	1	6	NA	NA	94	48	NA	NA	NA	NA	NA	NA	above	within	above	above	within	below	above	above	within	within
884	BD	44	13	F	2	6	40	29	89	63	2.25	NA	NA	NA	23.89	NA	below	below	below	within	below	within	above	within	below	below
1077	BD	44	18	F	1	21	33	29	61	102	4.5	47.25	4.47	2.37	26.61	11	below	above	above	within	below	below	below	within	below	within
987	BD	44	8	M	1	11	44	31	41	91	5	19.5	3.82	2.9	17.62	14	above	below	within	within	within	below	below	within	within	above
716	BD	44	8	M	2	17	46	35	58	146	3.25	37.5	7.89	3.96	27.62	NA	above	above	above	above	within	within	within	below	above	within
692	BD	44	13	M	1	15	42	36	78	98	1	32.25	6.61	4.58	27.89	NA	within	above	within	within	below	below	below	below	below	above
713	BD	44	13	M	1	11	27	40	103	36	2	48.25	4.68	2.64	30	NA	within	above	above	above	below	below	below	within	within	above
989	BD	45	16	F	1	29	28	27	66	94	NA	35.25	6.53	3.43	25.21	10	above	within	above	above	below	below	within	below	within	within
945	BD	45	8	F	2	3	45	30	87	46	5.75	45.5	4.89	1.96	25.62	NA	above	below	below	above	below	below	within	within	below	below
46	BD	45	13	M	1	16	29	27	NA	NA	5.5	NA	NA	NA	30	NA	above	within	above	above	below	within	above	above	within	within
939	BD	45	8	F	2	1	33	36	81	114	NA	NA	3.89	3.96	25.89	NA	above	above	above	within	within	within	within	within	within	above
942	BD	45	18	F	1	11	36	30	67	107	NA	60	5.61	3.58	25.21	NA	above	above	above	above	within	within	within	within	above	above
513	BD	45	8	F	1	7	NA	NA	69	97	NA	NA	NA	NA	NA	NA	above	above	above	above	within	below	within	within	within	below
546	BD	45	13	F	1	6	NA	NA	36	131	NA	NA	NA	NA	NA	NA	below	above	above	above	below	below	below	below	within	within
304	BD	46	8	M	5	2	NA	NA	89	NA	NA	NA	NA	NA	NA	NA	below	within	within	within	below	below	below	below	within	above
870	BD	46	13	F	1	7	35	22	88	74	2.75	50.25	6.68	4.64	30	NA	above	above	above	above	within	within	below	below	below	above
293	BD	46	13	M	1	8	32	27	73	NA	3.5	NA	NA	NA	30	NA	above	within	above	above	within	within	above	above	above	above
1352	BD	46	13	F	1	13	NA	NA	NA	88	NA	NA	NA	NA	NA	NA	below	above	above	above	within	within	within	within	below	within
1307	BD	46	13	F	2	12	43	41	92	71	NA	NA	2.68	1.64	16.89	4	below	below	above	within	below	within	within	within	within	within
403	BD	46	8	M	1	11	30	32	80	NA	6.5	NA	NA	NA	30	NA	above	within	above	above	within	below	within	above	within	within
322	BD	46	8	F	4	7	NA	NA	58	NA	NA	NA	NA	NA	NA	NA	below	within	within	within	below	within	within	within	above	within
891	BD	47	13	M	3	14	35	28	65	56	3.75	32.25	4.68	2.64	24.89	NA	within	below	above	above	within	below	below	within	below	above
961	BD	47	13	M	5	15	44	34	64	95	NA	35.25	3.68	1.64	26.89	NA	within	within	within	below	below	below	below	within	within	above
1154	BD	47	13	F	1	17	35	30	67	132	NA	34.25	5.68	4.64	30	15	within	above	above	above	below	within	within	within	above	above
973	BD	48	8	M	3	4	36	26	117	42	2.5	47.5	6.89	6.96	30	NA	above	above	above	above	below	within	within	within	within	below
406	BD	48	13	F	2	12	49	31	78	NA	3.5	NA	NA	NA	NA	NA	within	below	below	below	below	below	below	below	within	within
190	BD	48	8	F	3	18	39	41	NA	NA	4.25	NA	NA	NA	28.62	NA	below	below	above	below	below	below	below	within	below	within
988	BD	48	13	M	1	10	28	38	91	95	1.5	38.25	6.68	4.64	30	15	above	above	within	within	within	below	within	within	above	within
682	BD	49	8	M	3	8	32	30	78	61	NA	36.5	3.96	3.96	24.62	NA	above	above	within	above	within	within	within	within	above	above
601	BD	49	13	M	1	9	34	34	94	113	NA	NA	NA	NA	26.89	NA	within	within	above	below	below	below	within	within	within	below
385	BD	50	13	M	1	17	NA	NA	58	NA	NA	NA	NA	NA	NA	NA	within	within	above	within	below	within	within	within	above	above
525	BD	51	13	F	1	11	NA	NA	63	109	NA	NA	NA	NA	NA	NA	above	within	above	above	within	within	within	above	within	above
902	BD	51	8	F	3	6	29	25	67	110	0.75	41.5	5.96	4.02	26.97	NA	above	above	above	above	below	below	within	within	above	within
699	BD	51	8	M	6	6	39	28	59	NA	NA	46	5.04	3.1	28.97	NA	above	above	within	below	within	within	within	within	above	within
882	BD	51	13	F	1	18	57	31	74	98	NA	NA	NA	NA	27.99	NA	above	above	above	within	within	within	within	above	within	above
433	BD	52	8	F	1	10	32	28	78	77	NA	NA	NA	NA	NA	NA	within	within	below	below	below	below	within	within	above	above
63	BD	52	8	F	1	18	29	24	NA	NA	1.5	NA	NA	NA	30	NA	above	within	below	below	below	below	below	within	above	above
226	BD	52	8	F	1	36	NA	NA	67	NA	NA	NA	NA	NA	NA	NA	below	below	below	below	below	below	below	below	below	above
165	BD	52	13	F	2	38	41	44	NA	NA	4.25	NA	NA	NA	27.99	NA	within	below	within	within	below	within	within	within	within	within
1283	BD	53	13	F	1	14	35	29	79	89	NA	NA	6.75	1.71	30	13	above	above	above	above	below	below	within	within	within	above
931	BD	53	13	M	1	25	36	34	82	60	NA	49.25	5.75	3.71	27.99	NA	above	above	above	within	within	below	below	within	above	above
1172	BD	53	8	M	2	45	43	35	47	95	NA	42.5	4.96	3.02	21.97	7	below	within	above	within	below	below	below	within	below	below
591	BD	53	8	M	1	11	30	28	NA	NA	3.5	NA	NA	NA	30	NA	above	within	above	above	within	below	above	above	within	above
121	BD	54	18	F	1	9	26	19	104	NA	1	NA	NA	NA	30	NA	within	within	above	above	within	within	above	within	within	within
560	BD	54	NA	F	1	18	26	20	71	112	4.75	NA	NA	NA	30	NA	above	within	above	above	below	below	below	within	below	below
319	BD	54	8	M	3	24	NA	NA	51	NA	NA	NA	NA	NA	NA	NA	within	below	below	below	within	within	above	within	above	above
443	BD	54	8	M	2	16	31	33	59	119	5.5	NA	NA	NA	30	NA	above	above	above	above	below	below	below	within	above	above
631	BD	55	8	F	2	14	44	31	69	109	2.75	NA	NA	NA	NA	NA	within	below	below	within	below	below	below	within	above	below
1319	BD	55	12	F	1	17	NA	NA	81	81	NA	NA	5.83	2.79	NA	NA	within	below	below	within	within	within	below	within	below	below
745	BD	55	8	M	1	17	NA	NA	123	36	NA	NA	NA	NA	NA	NA	within	within	below	above	below	below	within	within	below	within
691	BD	56	13	M	1	42	47	35	91	36	NA	52.75	4.75	3.79	30	NA	within	within	below	within	below	below	below	within	below	below
1227	BD	56	18	F	3	20	NA	NA	NA	NA	NA	NA	6.68	4.58	NA	NA	above	above	above	above	within	below	within	within	above	above
1356	BD	56	8	M	8	25	43	29	103	68	0	NA	5.04	3.1	27.97	8	above	below	above	within	below	within	within	within	within	within
1016	BD	56	8	M	2	9	26	27	95	55	1.5	27	2.04	2.1	27.97	9	above	within	within	below	below	within	below	within	below	above
887	BD	56	5	F	1	13	37	27	63	83	NA	31.25	7.2	4.35	24.74	NA	below	above	below	within	below	within	within	above	within	below
1201	BD	57	11	M	1	9	30	21	NA	NA	NA	NA	4.04	3.1	22.99	12	above	below	within	within	below	below	within	below	above	above
1114	BD	57	8	M	1	3	47	38	75	104	NA	40	6.04	5.1	19.97	0	within	within	below	above	below	below	below	within	below	above
1396	BD	57	8	M	1	8	32	41	89	69	NA	NA	5.04	1.1	24.7	9	below	below	within	below	below	below	within	within	below	below
383	BD	57	13	F	3	29	37	36	62	NA	NA	NA	NA	NA	30	NA	within	below	above	within	below	below	below	within	within	above
936	BD	57	13	F	1	15	34	30	99	107	NA	44.25	3.92	2.87	23.99	NA	above	above	above	above	below	below	below	within	above	within
534	BD	58	8	F	1	16	39	26	88	83	1.5	NA	NA	NA	NA	NA	below	below	within	below	below	below	within	within	within	below
170	BD	58	8	M	2	2	NA	NA	112	NA	NA	NA	NA	NA	NA	NA	above	within	above	within	within	within	within	within	within	within
1162	BD	58	5	F	3	19	31	25	97	155	NA	26.25	3.2	2.35	26.74	14	below	above	below	below	below	below	within	below	within	above
982	BD	58	8	F	1	14	48	34	NA	NA	NA	NA	3.04	2.1	16.97	NA	below	below	below	above	below	below	below	within	above	below
559	BD	58	8	M	1	12	33	39	56	146	NA	NA	NA	NA	26.97	NA	within	within	above	below	below	below	within	within	below	within
1219	BD	58	8	F	3	26	32	38	73	79	NA	NA	6.04	3.1	23.97	3	below	below	within	below	below	below	below	within	below	below
1327	BD	59	8	M	1	8	43	33	72	113	NA	NA	4.13	2.19	24.53	12	within	below	within	within	below	below	below	within	below	within
610	BD	59	13	M	1	7	28	25	81	65	NA	NA	NA	NA	26.99	NA	within	within	within	within	within	below	within	within	above	within
178	BD	59	13	M	1	16	33	24	101	NA	2.5	NA	NA	NA	30	NA	above	above	above	above	below	within	below	within	above	above
638	BD	59	18	F	1	17	35	32	72	100	0.5	NA	NA	NA	26.31	NA	below	above	within	below	below	below	within	within	above	below
862	BD	59	5	F	1	38	51	33	85	108	3.25	30	4.29	0.53	18.74	NA	below	below	below	below	below	below	below	below	within	below
677	BD	60	18	M	1	15	30	28	98	57	NA	46	6.77	4.66	30	NA	above	above	above	above	within	within	within	within	above	above
89	BD	61	13	F	1	10	30	24	72	NA	3.25	NA	NA	NA	28.49	NA	within	above	within	below	within	within	below	within	below	above
515	BD	61	13	F	2	36	40	36	69	131	5.5	NA	NA	NA	27.49	NA	below	below	within	within	within	below	within	above	below	below
510	BD	62	8	F	3	16	25	20	89	69	3	NA	NA	NA	27.53	NA	within	below	within	below	above	below	within	within	below	below
1102	BD	62	13	F	4	4	24	19	124	36	NA	45.25	6.92	5.87	26.46	15	within	above	above	within	above	within	within	within	within	above
305	BD	62	8	M	2	13	35	38	NA	NA	2.75	NA	NA	NA	28.53	NA	above	above	within	within	above	within	within	within	above	within
1217	BD	62	13	F	1	31	38	36	46	138	NA	NA	NA	NA	25.49	9	within	within	above	within	within	below	below	above	below	below
668	BD	63	13	M	1	31	34	31	60	79	NA	49.75	3.98	1.97	27.49	NA	within	within	below	within	below	below	within	within	above	below
1019	BD	63	5	F	1	10	28	24	70	62	NA	47	6.29	4.53	30	10	within	above	above	above	below	below	below	within	below	below
1348	BD	63	8	F	3	12	36	28	58	79	NA	NA	3.92	2.87	25.49	5	within	within	within	above	above	below	below	within	below	below
875	BD	63	8	F	2	11	40	31	NA	NA	NA	NA	NA	NA	25.53	NA	below	within	within	within	below	below	below	below	below	below
896	BD	64	13	F	2	10	35	21	72	110	2	37.75	6.02	4.03	30	NA	within	above	above	within	below	above	above	above	below	within
1147	BD	64	8	M	1	10	35	35	79	69	NA	38.5	5.13	2.19	23.53	14	below	below	within	below	within	below	below	within	within	within
1120	BD	65	10	M	1	7	39	39	86	63	NA	40	5.23	3.28	29.53	12	within	within	below	above	below	below	below	within	above	above
985	BD	69	13	M	1	6	49	32	108	172	7	39.5	6.13	4.08	30	15	within	within	below	within	below	below	below	within	below	within
1004	BD	70	5	F	1	13	26	20	97	42	NA	45.25	4.51	4.64	29.03	15	above	below	below	within	below	below	below	below	above	above
280	BD	70	5	F	1	13	44	42	66	NA	2.75	NA	NA	NA	NA	NA	above	below	above	above	within	below	within	above	below	above
333	BD	70	8	F	1	14	32	28	62	NA	2	NA	NA	NA	27.2	NA	within	below	above	above	within	below	within	within	above	within
1228	BD	75	3	F	1	11	43	34	NA	NA	NA	NA	5.79	2.97	23.24	NA	below	below	below	below	below	below	below	below	above	above
1360	BD	78	5	M	1	12	36	28	98	77	NA	NA	6.65	3.77	24.03	9	within	above	within	within	below	below	below	within	above	above
892	BD	80	NA	M	1	11	40	31	99	70	0.25	NA	NA	NA	30	NA	above	within	above	within	above	within	within	within	below	above
127	DD	19	13	F	1	8	NA	NA	92	NA	NA	NA	NA	NA	NA	NA	above	above	above	above	within	within	below	within	within	within
1202	DD	19	12	F	1	4	40	31	80	113	NA	NA	5.61	4.69	27.59	15	above	above	above	within	below	below	below	below	within	within
976	DD	20	13	F	1	18	32	23	61	133	3.25	60	4.49	6.48	30	NA	above	above	above	above	within	within	below	below	within	above
890	DD	21	13	M	1	12	32	28	96	87	5.75	44.75	4.39	3.38	30	NA	above	above	above	within	within	within	within	within	within	above
1250	DD	22	13	M	1	13	37	30	59	121	NA	NA	5.39	4.38	26.59	12	within	above	within	within	below	below	below	within	below	above
735	DD	27	16	F	1	8	40	22	64	139	1.75	44.25	5.3	4.21	27.07	NA	within	above	above	above	below	within	below	within	below	within
570	DD	27	8	M	1	16	32	29	58	114	3.5	NA	NA	NA	30	NA	within	within	above	above	below	below	below	within	within	within
970	DD	27	8	F	1	5	29	29	122	38	1.25	NA	3.65	3.75	NA	NA	within	above	above	above	below	below	below	within	below	above
98	DD	29	13	F	2	8	NA	NA	78	NA	NA	NA	NA	NA	NA	NA	above	within	above	above	within	below	within	below	below	within
568	DD	29	8	M	2	16	34	30	63	120	3.25	NA	NA	NA	28.19	NA	above	within	above	within	below	below	below	within	within	within
1380	DD	33	13	M	1	14	31	23	107	65	NA	NA	6.49	4.47	30	14	within	above	above	above	within	within	below	within	within	within
140	DD	33	13	F	1	8	33	26	78	NA	5.5	NA	NA	NA	NA	NA	within	within	above	above	below	within	below	below	above	within
1090	DD	34	16	F	1	5	33	23	74	110	NA	60	5.49	5.47	25.1	14	above	above	above	within	within	below	within	within	within	above
1020	DD	34	8	M	1	10	33	33	88	45	1	20.5	3.71	2.79	23.42	10	below	below	within	below	below	below	below	within	below	above
1325	DD	35	8	M	2	3	NA	NA	NA	NA	NA	NA	5.76	4.84	NA	NA	below	above	above	above	below	below	within	within	above	above
60	DD	38	8	F	1	11	25	25	NA	NA	3	NA	NA	NA	NA	NA	above	above	above	above	within	below	within	within	above	above
1025	DD	38	8	F	5	6	40	32	71	80	NA	NA	5.76	2.84	24.42	13	below	above	below	within	below	below	below	within	below	above
933	DD	38	13	M	1	2	NA	NA	75	82	NA	16.25	9	3.58	NA	NA	above	above	above	above	below	below	below	within	within	above
20	DD	39	8	F	3	6	27	24	NA	NA	5.25	NA	NA	NA	NA	NA	above	above	above	above	within	above	above	within	below	above
541	DD	40	8	M	1	7	36	24	99	60	NA	NA	NA	NA	27.62	NA	within	within	above	above	below	within	within	within	below	below
394	DD	41	13	M	1	3	NA	NA	54	NA	NA	NA	NA	NA	NA	NA	within	within	within	above	within	within	within	within	above	within
1121	DD	42	16	M	2	2	29	29	76	78	NA	60	6.61	5.58	27.21	15	above	within	above	above	within	below	within	above	within	above
52	DD	42	13	M	1	12	27	21	NA	NA	3	NA	NA	NA	30	NA	above	above	above	above	below	below	within	within	within	below
969	DD	42	8	M	1	14	41	31	71	71	4	42.5	5.82	3.9	30	NA	above	above	within	above	below	below	within	within	within	below
282	DD	42	8	M	1	9	33	30	102	NA	1.25	NA	NA	NA	30	NA	above	above	above	above	within	within	within	within	within	within
921	DD	43	16	F	1	11	38	30	58	124	NA	45.25	6.61	4.58	30	NA	above	above	above	above	within	below	within	above	within	within
334	DD	43	8	M	1	14	NA	NA	71	NA	NA	NA	NA	NA	NA	NA	above	above	above	above	within	within	above	within	above	within
1131	DD	44	13	M	1	12	29	26	64	103	NA	40.25	5.61	3.58	30	15	above	above	above	above	below	below	below	within	above	above
585	DD	44	13	F	1	13	28	27	58	127	NA	NA	NA	NA	NA	NA	within	within	above	above	within	within	above	above	within	above
371	DD	45	NA	F	1	6	26	28	76	NA	0.75	NA	NA	NA	30	NA	above	within	above	within	below	within	within	within	above	within
1238	DD	45	16	F	1	7	NA	29	99	86	NA	NA	5.53	3.64	30	14	above	above	above	above	below	below	below	within	within	within
1349	DD	45	13	F	1	7	32	34	94	73	NA	NA	4.68	3.64	27.89	14	within	above	above	within	within	below	below	within	within	within
1063	DD	45	13	F	1	2	43	39	68	105	NA	45.25	6.68	5.64	25.89	10	within	within	within	below	below	below	within	within	within	above
1171	DD	45	13	F	1	14	27	NA	NA	NA	NA	42.25	3.68	3.64	30	15	above	above	above	above	within	within	within	above	below	above
912	DD	46	8	F	2	7	42	25	86	73	1	39.5	5.89	3.96	30	NA	above	above	above	above	within	below	below	within	below	above
508	DD	47	13	F	1	12	NA	NA	71	114	1.25	NA	NA	NA	NA	NA	above	within	above	above	within	within	within	within	below	above
1239	DD	47	8	F	1	9	38	36	57	114	NA	NA	5.96	3.02	28.62	9	below	below	above	above	below	within	below	within	within	within
1133	DD	47	8	M	1	19	34	41	57	74	NA	49.5	5.82	4.9	30	15	above	above	within	within	below	below	below	within	within	above
351	DD	48	13	M	2	15	25	20	68	NA	2.5	NA	NA	NA	30	NA	above	below	within	within	below	within	within	within	above	above
715	DD	48	13	F	1	7	45	35	94	138	NA	53.25	6.75	4.71	30	NA	above	above	above	above	below	within	above	above	above	within
257	DD	49	8	F	3	17	30	34	75	NA	5.75	NA	NA	NA	21.62	NA	below	within	above	above	within	within	within	within	below	within
317	DD	49	5	M	1	14	24	19	94	NA	1.5	NA	NA	NA	NA	NA	above	below	above	above	within	within	above	above	above	above
540	DD	49	8	F	1	8	31	24	84	56	1.25	NA	NA	NA	30	NA	above	within	above	within	below	within	within	within	above	above
1178	DD	49	8	F	1	18	35	32	82	90	NA	39.5	4.89	2.96	28.62	15	within	above	within	above	below	below	within	within	above	above
484	DD	49	8	F	2	10	30	30	77	72	4.5	NA	NA	NA	28.62	NA	within	below	above	above	below	below	within	within	below	within
925	DD	50	13	M	1	13	33	23	78	69	3.25	60	5.75	4.71	27.99	NA	above	above	above	within	below	below	below	within	within	within
595	DD	50	8	M	1	15	24	24	67	86	3.5	NA	NA	NA	30	NA	above	above	above	above	within	within	within	above	within	within
463	DD	50	13	F	1	13	41	41	65	105	2.5	NA	NA	NA	24.99	NA	within	above	within	within	within	within	within	within	above	within
191	DD	50	18	M	2	25	28	29	107	NA	4.25	NA	NA	NA	30	NA	within	below	above	above	below	below	within	above	within	within
347	DD	51	4	F	1	14	NA	NA	72	NA	NA	NA	NA	NA	NA	NA	within	below	within	below	below	within	within	within	above	above
1284	DD	51	13	F	1	9	29	19	66	77	NA	NA	6.75	3.71	30	13	above	above	above	within	below	below	within	within	within	above
1305	DD	51	5	F	1	2	NA	NA	NA	NA	NA	NA	4.12	2.27	NA	NA	below	above	below	below	below	below	within	within	below	below
848	DD	52	8	F	1	14	30	21	84	48	2.75	NA	NA	NA	28.97	NA	above	above	above	above	within	within	above	above	above	above
705	DD	52	5	M	2	12	36	31	63	130	3.25	NA	NA	NA	27.74	NA	above	above	below	below	within	within	within	within	above	above
38	DD	53	13	F	1	5	27	22	90	NA	2.5	NA	NA	NA	30	NA	above	within	within	below	within	within	below	within	above	above
831	DD	54	8	M	1	11	38	24	110	38	NA	NA	NA	NA	28.97	NA	within	within	above	above	within	below	within	within	above	within
756	DD	54	8	M	1	9	30	25	69	132	NA	NA	NA	NA	30	NA	above	above	above	above	within	within	above	within	above	above
1365	DD	54	13	F	1	10	32	32	69	98	NA	NA	6.75	4.71	25.99	13	within	above	above	within	below	below	below	within	below	below
103	DD	55	8	M	1	10	27	23	NA	NA	1.75	NA	NA	NA	NA	NA	above	above	above	above	within	within	within	within	above	within
252	DD	55	13	F	1	6	NA	NA	86	NA	NA	NA	NA	NA	NA	NA	below	within	within	within	below	within	within	within	below	below
1314	DD	55	8	M	1	17	33	34	NA	NA	NA	NA	5.04	5.1	25.97	13	within	below	above	above	within	below	below	within	below	within
3	DD	55	13	F	1	20	40	32	65	NA	7.25	NA	NA	NA	24.99	NA	within	below	above	above	below	below	below	within	below	within
854	DD	56	8	M	1	12	31	28	75	88	1.75	NA	NA	NA	25.97	NA	within	within	within	within	below	below	within	within	within	above
1165	DD	56	12	F	1	12	35	33	64	74	3	48.75	4.83	3.79	30	12	above	above	above	above	below	below	below	within	above	above
1332	DD	57	13	M	1	7	37	26	82	85	NA	NA	8.83	6.79	30	15	above	above	above	above	within	below	within	within	within	above
569	DD	57	18	M	1	13	NA	NA	84	118	NA	NA	NA	NA	NA	NA	above	below	above	above	below	below	within	within	below	within
964	DD	58	13	F	2	15	51	32	70	101	NA	44.5	4.68	3.58	26.99	NA	below	above	above	within	below	below	within	within	above	below
744	DD	58	8	M	1	14	32	37	59	112	1.5	NA	NA	NA	23.97	NA	within	below	below	above	below	below	within	within	below	above
424	DD	59	8	F	1	8	NA	NA	86	89	NA	NA	NA	NA	NA	NA	within	above	above	above	below	below	within	within	below	within
1116	DD	61	8	F	2	25	25	23	60	121	NA	55.5	6.13	3.19	24.53	15	above	above	within	above	below	below	below	below	above	above
1101	DD	61	13	F	2	15	36	32	68	83	4.25	45.25	6.92	3.87	30	13	within	above	above	above	within	below	within	within	within	above
157	DD	61	13	M	1	18	NA	NA	NA	NA	NA	NA	NA	NA	NA	NA	within	within	above	above	above	above	within	within	within	above
1024	DD	61	13	M	1	13	36	32	74	54	NA	44.25	5.92	3.87	27.49	12	above	below	above	within	below	below	below	within	above	above
1088	DD	62	13	F	1	12	32	21	97	56	NA	40.25	6.92	3.87	28.49	14	within	above	within	within	below	below	within	within	above	above
445	DD	63	13	F	1	6	41	31	107	38	NA	NA	NA	NA	24.49	NA	below	above	within	within	below	below	within	within	below	within
1104	DD	63	8	F	1	12	35	30	90	50	0.5	44.5	5.13	4.19	28.53	13	above	within	above	within	below	below	below	within	within	above
166	DD	63	16	M	2	7	29	21	103	NA	2.5	NA	NA	NA	27.46	NA	above	above	above	above	above	above	above	above	above	above
1144	DD	65	18	F	4	12	29	27	72	109	NA	45.75	6.87	3.76	30	13	within	above	above	above	below	within	within	within	above	above
673	DD	65	13	F	1	13	38	39	47	145	NA	47.75	5.98	4.97	28.49	NA	above	above	above	above	within	within	within	within	within	above
1152	DD	66	3	M	1	23	31	25	94	40	NA	33.5	4.53	4.73	24.99	5	within	within	below	below	above	within	above	above	below	within
1003	DD	66	8	M	1	20	35	32	64	93	5.75	51	5.23	4.28	29.53	10	above	within	below	within	below	below	below	within	below	below
1012	DD	69	13	M	1	10	31	22	67	53	1.5	41.75	5.02	3.97	28.49	8	above	above	below	within	below	below	within	above	within	above
543	DD	69	8	M	1	15	37	24	89	63	4.25	NA	NA	NA	28.53	NA	above	above	within	within	below	within	within	above	within	above
96	DD	69	5	F	2	10	29	28	70	NA	4.75	NA	NA	NA	29.27	NA	below	below	below	within	below	above	within	below	above	within
994	DD	69	8	F	2	8	29	25	70	65	0.5	36	4.23	3.28	27.53	7	within	within	within	within	below	within	within	within	above	above
836	DD	69	NA	F	1	11	NA	NA	NA	NA	NA	NA	NA	NA	NA	NA	above	above	above	above	above	below	within	within	above	above
965	DD	70	13	F	3	14	38	29	75	100	NA	45.5	6.13	4.08	27.86	NA	above	above	above	above	above	below	within	above	below	above
822	DD	72	5	M	2	6	54	45	72	112	4.25	NA	NA	NA	28.03	NA	above	below	within	below	within	below	within	within	below	below
820	DD	73	5	M	1	17	30	24	84	72	2.5	NA	NA	NA	25.03	NA	within	below	within	above	below	above	within	above	above	below
94	DD	73	5	F	1	12	43	43	NA	NA	1.5	NA	NA	NA	22.03	NA	below	below	within	within	below	below	below	below	below	within
344	DD	74	16	M	1	6	36	27	57	NA	0.5	NA	NA	NA	30	NA	above	above	within	within	above	above	above	above	above	above
849	DD	78	5	M	1	16	27	23	72	91	1.75	NA	NA	NA	24.03	NA	within	within	within	within	within	within	within	above	within	within
998	DD	79	4	F	1	13	37	27	86	68	2	45	4.79	2.97	25.03	10	above	above	below	below	below	below	below	within	below	below
1213	PD	17	11	F	1	40	NA	NA	70	95	NA	NA	5.61	5.69	NA	NA	above	above	above	above	below	within	below	within	within	above
1267	PD	19	13	F	1	18	41	33	52	118	NA	NA	5.39	4.38	27.59	12	within	above	above	above	within	below	within	above	within	within
390	PD	21	8	F	1	5	29	34	68	NA	2	NA	NA	NA	NA	NA	above	above	above	above	below	within	within	within	above	within
491	PD	21	13	F	1	17	32	34	67	74	2	NA	NA	NA	30	NA	above	below	above	above	within	below	below	within	above	above
1031	PD	23	8	F	5	2	44	35	74	104	NA	21.5	3.61	1.69	26.19	8	within	above	within	below	below	below	below	within	below	above
997	PD	24	13	M	2	11	41	37	85	70	2	34.25	3.39	2.38	24.59	11	below	above	above	above	below	within	above	above	below	below
298	PD	24	8	F	1	8	NA	NA	NA	NA	NA	NA	NA	NA	NA	NA	within	below	below	below	below	within	within	below	above	within
983	PD	27	18	F	2	7	NA	NA	69	96	NA	45.25	3.3	3.21	NA	NA	within	above	within	within	below	within	within	within	below	above
1096	PD	27	13	F	1	6	32	32	55	85	6.25	26.25	4.44	1.42	30	14	within	above	above	within	below	below	within	above	above	within
701	PD	27	8	F	1	5	33	36	106	36	NA	NA	4.71	2.79	28.19	NA	within	above	above	below	within	within	within	above	within	above
116	PD	27	13	M	1	7	NA	NA	79	NA	NA	NA	NA	NA	NA	NA	above	within	above	above	within	within	within	above	within	within
376	PD	28	13	M	1	4	NA	NA	46	NA	NA	NA	NA	NA	NA	NA	above	within	above	within	within	below	below	below	below	below
194	PD	28	5	M	1	9	26	28	59	NA	1	NA	NA	NA	NA	NA	within	within	above	above	below	within	within	within	within	within
1190	PD	29	13	F	5	22	NA	NA	46	156	NA	37.25	3.44	3.42	NA	NA	above	above	above	within	within	within	within	within	below	within
427	PD	29	13	F	1	10	27	22	101	48	3.5	NA	NA	NA	27.59	NA	above	within	above	above	below	above	above	above	within	within
571	PD	29	8	M	3	20	40	37	73	64	4.75	NA	NA	NA	25.19	NA	above	within	above	above	below	within	below	within	below	within
450	PD	31	8	M	5	15	35	27	57	99	NA	NA	NA	NA	30	10	within	below	above	above	within	below	within	within	within	within
1316	PD	33	8	F	1	4	27	21	69	100	NA	NA	4.71	3.79	30	11	above	above	above	above	within	within	within	within	within	above
605	PD	33	13	F	2	13	32	33	60	58	2.25	NA	NA	NA	30	NA	within	below	above	above	below	within	within	within	within	above
984	PD	33	13	M	5	13	32	37	98	86	2	40.5	6.71	4.79	27.75	12	within	above	within	within	below	below	below	below	below	above
556	PD	35	13	F	3	6	41	25	NA	53	1.75	NA	NA	NA	27.75	NA	below	below	below	below	below	below	below	below	below	within
393	PD	35	13	F	1	11	43	36	82	NA	NA	NA	NA	NA	NA	NA	above	below	above	above	above	within	above	above	above	below
1068	PD	35	8	M	2	33	44	48	86	60	2.5	23.5	4.76	3.84	27.42	10	within	below	below	above	below	below	below	below	below	within
1006	PD	36	8	M	2	4	32	32	83	58	3.25	42.5	4.76	3.84	28.42	13	above	above	within	above	within	within	below	within	within	above
288	PD	36	NA	F	1	19	29	29	99	NA	3.25	NA	NA	NA	NA	NA	within	within	above	within	below	below	below	within	above	within
458	PD	37	8	M	11	10	27	26	74	105	10	NA	NA	NA	30	NA	within	below	above	above	below	within	above	within	below	below
527	PD	37	13	F	1	4	26	19	NA	NA	3.25	NA	NA	NA	30	NA	within	within	above	above	within	within	within	within	below	below
177	PD	39	NA	F	1	4	NA	NA	102	NA	NA	NA	NA	NA	NA	NA	below	below	within	below	within	within	within	below	within	within
338	PD	39	13	F	1	7	NA	NA	91	NA	NA	NA	NA	NA	NA	NA	within	below	above	within	within	within	within	within	below	within
633	PD	39	13	F	1	11	36	32	74	101	4.25	NA	NA	NA	30	NA	above	within	above	above	within	below	within	within	above	above
374	PD	40	13	F	4	18	33	29	65	NA	3.75	NA	NA	NA	30	NA	within	within	below	below	within	within	within	above	within	within
684	PD	40	8	F	1	4	NA	NA	63	82	NA	41.5	4.76	2.84	NA	NA	within	within	above	below	below	below	below	within	below	above
415	PD	41	18	F	1	5	NA	NA	86	NA	NA	NA	NA	NA	NA	NA	within	within	above	above	below	within	within	above	above	below
265	PD	43	8	F	2	20	NA	NA	59	NA	NA	NA	NA	NA	NA	NA	above	above	above	above	within	within	above	above	within	above
598	PD	45	8	F	5	6	NA	NA	72	92	NA	NA	NA	NA	26.62	NA	below	within	above	above	within	within	within	within	within	below
442	PD	46	13	F	1	11	40	32	NA	NA	5.25	NA	NA	NA	27.89	NA	above	within	above	above	below	within	within	within	below	above
1269	PD	47	13	M	2	13	33	28	77	83	NA	NA	1.68	3.64	27.89	15	above	above	above	above	below	within	within	within	above	above
995	PD	47	8	M	3	18	34	46	84	45	2.5	41.5	5.09	2.96	28.62	6	above	below	below	below	below	within	below	within	below	below
204	PD	49	8	F	4	5	27	22	NA	NA	0.75	NA	NA	NA	30	NA	above	within	above	within	within	within	within	within	within	below
1111	PD	49	8	F	2	6	40	38	64	92	2.25	44.5	5.89	3.96	30	14	above	above	above	within	below	below	below	within	above	above
914	PD	50	13	F	1	10	57	32	66	81	NA	36.25	6.75	4.71	22.99	NA	above	above	within	above	within	below	below	within	below	below
555	PD	50	13	F	3	6	34	30	77	59	NA	NA	NA	NA	25.99	NA	within	below	above	within	below	within	within	within	below	above
967	PD	51	8	F	5	15	38	36	66	74	NA	37.5	5.96	5.02	28.97	NA	within	within	within	above	below	below	within	within	above	within
775	PD	51	8	M	3	10	39	40	NA	NA	4.75	NA	NA	NA	25.97	NA	below	below	above	within	within	within	within	within	within	below
1022	PD	52	8	M	4	11	30	35	76	108	2.25	42.5	3.96	3.02	30	NA	above	above	above	above	within	below	within	within	above	within
67	PD	52	8	F	1	11	33	31	NA	NA	1	NA	NA	NA	30	NA	above	within	above	within	within	within	within	within	above	above
855	PD	53	13	M	4	24	37	46	51	94	NA	NA	NA	NA	25.99	NA	within	within	within	within	below	below	below	within	below	within
243	PD	54	8	F	8	5	NA	NA	62	NA	NA	NA	NA	NA	28.97	NA	below	below	above	within	within	below	within	within	above	within
363	PD	62	8	F	2	5	NA	NA	85	NA	NA	NA	NA	NA	NA	NA	within	below	below	within	within	within	within	within	below	below
866	PD	62	8	M	1	8	28	26	110	54	0.75	NA	NA	NA	28.53	NA	within	above	above	above	above	below	below	within	within	below
115	SZ	18	13	F	1	6	NA	NA	105	NA	NA	NA	NA	NA	NA	NA	above	above	above	within	below	within	below	below	above	within
1248	SZ	18	8	F	2	16	39	37	95	98	NA	NA	4.61	3.69	28.19	15	within	above	within	above	below	within	below	below	below	above
567	SZ	18	8	F	1	14	30	26	102	NA	4	NA	NA	NA	27.19	NA	above	within	within	below	below	below	below	below	below	within
1148	SZ	19	13	F	1	11	28	23	97	69	NA	34.25	6.39	3.38	27.59	14	above	above	above	within	within	below	below	within	below	above
221	SZ	20	13	M	1	18	29	22	NA	NA	2.75	NA	NA	NA	NA	NA	within	within	above	within	below	within	below	below	below	below
1073	SZ	20	8	M	2	23	26	30	107	68	4.75	28.5	4.61	3.69	24.19	11	within	below	within	within	below	below	below	within	below	within
285	SZ	20	8	F	3	13	33	32	NA	NA	3.25	NA	NA	NA	21.19	NA	below	below	within	within	below	below	below	below	above	within
402	SZ	21	8	M	2	10	41	37	85	66	NA	NA	NA	NA	27.18	NA	above	below	below	below	within	within	within	within	above	above
1158	SZ	23	13	M	2	24	45	29	100	83	NA	19.25	3.39	2.38	26.59	4	within	below	within	below	below	below	below	below	within	within
545	SZ	23	13	M	1	13	26	21	97	61	2.75	NA	NA	NA	30	NA	within	within	below	below	below	below	below	within	within	within
263	SZ	23	13	F	1	16	31	25	0	NA	4.25	NA	NA	NA	NA	NA	above	within	above	within	within	within	within	above	below	below
1246	SZ	24	8	M	1	9	NA	NA	NA	NA	NA	NA	5.61	1.69	24.19	13	within	within	above	within	below	within	within	within	within	within
1311	SZ	25	8	F	1	8	45	37	108	51	NA	NA	3.65	4.74	27.19	14	above	above	within	below	within	within	below	within	within	below
779	SZ	25	13	M	2	16	34	26	86	80	NA	43.25	5.44	3.42	30	NA	above	within	above	above	below	below	within	within	below	within
528	SZ	25	13	F	2	40	NA	NA	79	103	NA	NA	NA	NA	NA	NA	within	within	above	within	within	within	within	above	below	within
1118	SZ	25	13	F	4	29	55	48	88	58	NA	38.25	5.39	4.38	25.59	14	above	within	within	above	below	within	within	above	below	above
1018	SZ	26	13	M	2	12	28	25	99	44	2.25	46.25	3.44	4.42	30	10	above	within	above	above	within	below	below	within	below	within
389	SZ	27	8	M	1	6	27	27	75	NA	1.25	NA	NA	NA	27.19	NA	below	below	below	below	below	within	above	above	below	below
1300	SZ	27	13	M	1	7	33	29	94	70	NA	NA	4.44	2.42	30	12	above	above	below	above	below	within	below	within	below	within
361	SZ	27	13	M	1	23	34	31	NA	NA	0.5	NA	NA	NA	NA	NA	within	below	below	below	below	below	below	within	below	within
1364	SZ	28	13	M	1	19	31	30	108	53	NA	NA	5.44	2.42	25.59	10	within	above	above	within	below	below	within	within	below	above
1057	SZ	28	8	M	1	5	35	39	60	73	NA	24.5	5.65	2.74	22.19	12	below	above	within	within	below	below	below	within	within	above
1173	SZ	29	10	F	3	10	37	24	105	66	NA	23.25	5.44	1.42	26.59	15	below	within	above	within	below	within	below	within	within	above
1294	SZ	29	13	M	1	71	66	53	63	36	NA	NA	3.44	3.42	22.59	7	above	below	below	within	below	within	within	within	below	above
279	SZ	30	0	F	2	15	33	31	NA	NA	3.5	NA	NA	NA	NA	NA	below	below	below	below	below	within	below	below	below	within
780	SZ	31	13	F	1	8	31	23	95	67	1.5	35.25	4.55	2.52	27.75	NA	below	above	above	above	within	within	within	within	within	below
908	SZ	31	16	F	1	10	29	27	64	87	NA	38.25	3.35	1.25	24.1	NA	below	above	within	above	below	within	within	below	below	within
917	SZ	31	13	M	1	12	40	43	75	79	NA	35.25	3.49	1.52	24.75	NA	below	within	below	below	below	below	below	within	below	below
1382	SZ	32	18	M	1	8	27	26	106	73	NA	NA	6.35	6.26	30	9	above	above	above	within	within	within	below	below	above	above
276	SZ	32	13	M	2	8	26	31	0	NA	1.5	NA	NA	NA	NA	NA	within	below	above	above	within	within	within	within	within	within
920	SZ	32	8	F	4	20	69	59	95	82	NA	9.5	5.71	2.79	19.42	NA	below	below	below	within	below	below	below	below	within	below
1044	SZ	33	16	M	1	6	30	30	110	58	4	35.25	4.49	2.47	24.1	12	within	within	within	within	below	below	below	within	below	below
481	SZ	33	8	M	11	4	NA	NA	NA	NA	NA	NA	NA	NA	NA	NA	within	within	above	above	within	within	within	below	within	within
672	SZ	33	13	M	2	20	66	45	85	82	NA	32.25	4.55	3.52	24.75	NA	above	above	below	below	within	below	within	above	within	within
1287	SZ	35	13	M	1	4	NA	NA	NA	NA	NA	NA	4.55	1.52	NA	NA	within	within	below	within	below	below	below	within	above	below
1268	SZ	35	13	F	5	14	43	39	52	102	NA	NA	5.55	3.52	27.1	11	within	within	above	above	within	below	within	within	within	above
477	SZ	36	13	F	5	18	38	34	NA	NA	2.75	NA	NA	NA	30	NA	below	within	above	within	below	below	within	within	below	below
453	SZ	37	0	M	1	7	26	25	106	NA	4.5	NA	NA	NA	27.91	NA	within	below	above	within	below	within	below	below	within	within
85	SZ	37	13	F	2	12	30	30	72	NA	3.25	NA	NA	NA	NA	NA	within	above	within	above	below	within	below	below	below	within
448	SZ	38	13	M	1	6	33	22	66	91	5.75	NA	NA	NA	NA	NA	within	within	above	above	within	within	below	within	within	within
380	SZ	38	8	M	1	17	NA	NA	100	NA	NA	NA	NA	NA	NA	NA	below	below	below	below	below	below	within	below	within	below
1008	SZ	39	13	M	1	14	39	25	97	42	NA	37.25	5.55	5.52	27.75	15	above	above	above	within	within	within	above	above	above	above
842	SZ	39	13	M	1	5	45	41	69	96	NA	NA	NA	NA	27.75	NA	within	within	above	above	within	within	above	within	above	within
757	SZ	39	8	M	2	26	59	44	72	110	NA	NA	NA	NA	24.42	NA	within	below	within	above	within	below	below	within	below	below
1048	SZ	40	8	F	1	4	30	22	83	119	1.75	49.5	5.76	3.84	30	15	above	above	above	within	within	within	above	above	within	above
431	SZ	40	8	M	2	11	35	30	73	NA	2.5	NA	NA	NA	30	NA	above	within	above	above	within	within	within	within	above	above
57	SZ	41	13	F	1	12	25	21	NA	NA	3	NA	NA	NA	NA	NA	above	within	above	above	below	within	above	within	within	within
700	SZ	41	13	M	1	22	42	34	81	99	3.25	42.25	5.61	3.58	23.89	NA	below	below	above	within	below	below	below	within	below	within
1210	SZ	41	8	M	1	9	47	43	93	58	NA	NA	NA	NA	27.62	6	below	below	below	below	below	within	below	above	above	above
325	SZ	42	13	F	1	8	28	25	68	NA	2	NA	NA	NA	27.89	NA	within	below	within	within	within	within	above	above	above	above
1367	SZ	42	18	F	1	20	40	28	88	112	NA	NA	5.47	3.37	26.21	14	below	within	within	within	below	within	within	within	below	above
179	SZ	43	8	F	1	6	NA	NA	80	NA	NA	NA	NA	NA	NA	NA	within	within	above	within	below	below	within	within	below	below
1258	SZ	43	13	F	1	19	33	27	118	50	NA	NA	NA	NA	27.89	15	above	above	above	above	below	below	below	within	within	within
898	SZ	43	8	M	8	17	60	40	74	106	NA	23.5	5.89	1.96	28.62	NA	below	above	above	above	within	within	within	below	within	above
949	SZ	44	13	M	2	15	37	22	124	39	NA	48.25	6.68	5.64	30	NA	above	above	above	above	below	within	within	within	above	within
283	SZ	44	13	M	1	23	NA	NA	99	NA	NA	NA	NA	NA	NA	NA	within	below	below	within	below	within	within	within	above	above
439	SZ	44	8	M	1	6	NA	NA	69	91	NA	NA	NA	NA	NA	NA	within	within	above	above	below	within	below	within	below	below
468	SZ	44	8	M	1	18	35	36	NA	NA	2	NA	NA	NA	23.62	NA	within	below	within	below	below	below	below	within	within	within
618	SZ	45	8	F	1	14	52	43	72	99	NA	NA	NA	NA	25.62	NA	below	within	within	within	below	below	within	below	within	below
832	SZ	45	8	F	1	17	45	37	69	104	4	NA	NA	NA	27.62	NA	above	below	above	within	within	within	within	within	below	below
1299	SZ	47	11	F	1	8	38	30	NA	NA	NA	NA	5.89	3.36	NA	NA	above	above	above	above	below	within	within	within	below	above
327	SZ	47	13	F	3	10	NA	NA	87	NA	NA	NA	NA	NA	NA	NA	within	within	above	above	below	within	below	within	above	within
368	SZ	47	8	M	1	20	33	41	66	NA	7.25	NA	NA	NA	NA	NA	below	below	below	below	below	below	below	below	within	below
378	SZ	48	13	M	1	25	37	37	NA	NA	7	NA	NA	NA	25.89	NA	within	below	below	below	within	within	within	within	above	above
608	SZ	48	8	F	1	10	48	34	126	41	NA	NA	NA	NA	30	NA	below	below	below	below	below	below	below	within	below	within
1058	SZ	48	13	F	1	8	34	38	46	133	3	49.25	5.68	3.44	26.89	14	within	above	above	above	below	within	within	within	above	above
1066	SZ	49	8	M	1	27	25	31	103	49	2.25	40.5	3.89	3.96	27.62	12	within	below	below	above	below	below	below	within	within	within
384	SZ	49	8	F	1	9	31	28	66	NA	6.5	NA	NA	NA	27.62	NA	within	within	above	above	below	below	below	below	below	within
535	SZ	49	8	M	1	12	50	49	53	65	4.75	NA	NA	NA	30	NA	within	below	within	within	below	within	within	within	within	within
397	SZ	50	8	F	1	6	NA	NA	100	NA	NA	NA	NA	NA	NA	NA	below	below	below	above	below	below	within	within	below	below
1011	SZ	50	8	M	1	11	33	24	101	41	0.25	37.5	5.89	2.96	28.97	14	within	within	within	below	below	below	below	within	within	below
235	SZ	50	8	M	1	20	34	41	0	NA	5	NA	NA	NA	28.97	NA	above	below	above	within	within	within	above	below	below	above
133	SZ	51	NA	F	1	4	NA	NA	91	NA	NA	NA	NA	NA	NA	NA	within	within	below	below	below	within	below	within	within	within
500	SZ	51	13	F	1	20	37	32	85	87	3.25	NA	NA	NA	30	NA	above	within	above	above	within	within	within	within	below	above
154	SZ	51	8	M	8	4	NA	NA	68	NA	NA	NA	NA	NA	NA	NA	above	below	within	above	within	within	within	within	within	within
732	SZ	51	8	M	1	25	34	38	63	88	3.25	NA	NA	NA	28.97	NA	above	within	within	below	above	below	above	above	within	above
603	SZ	52	13	M	2	13	33	33	56	118	3	NA	NA	NA	30	NA	within	below	below	below	within	within	within	below	below	below
1334	SZ	53	13	M	3	27	43	38	76	98	NA	NA	2.75	2.71	26.99	8	within	below	below	within	below	below	below	within	below	above
1196	SZ	54	8	M	1	13	46	40	107	54	NA	NA	4.96	4.02	28.97	11	above	above	above	within	below	within	within	within	above	within
1160	SZ	55	8	M	1	4	NA	NA	NA	NA	NA	45	6.04	3.1	NA	NA	within	within	below	below	below	within	within	below	below	within
1085	SZ	55	8	F	1	35	30	34	87	55	2	30	4.04	2.1	23.97	5	below	below	below	above	below	below	below	within	below	below
1023	SZ	55	8	M	1	10	27	30	81	71	NA	37.5	3.96	4.02	26.97	14	above	within	within	below	below	below	below	within	within	within
236	SZ	55	13	M	2	20	33	35	78	NA	1.5	NA	NA	NA	26.99	NA	within	within	above	above	within	within	above	within	within	above
1002	SZ	55	8	M	3	14	35	25	84	78	NA	17.25	4.75	3.71	24.97	12	below	within	below	below	below	below	below	below	below	below
449	SZ	55	8	M	1	13	43	44	61	96	4.25	NA	NA	NA	30	NA	within	within	below	within	within	within	within	below	above	within
339	SZ	55	13	F	1	19	NA	NA	77	NA	NA	NA	NA	NA	NA	NA	below	below	below	within	below	below	below	within	below	below
272	SZ	55	13	M	1	21	46	50	120	NA	3.75	NA	NA	NA	21.99	NA	within	within	below	below	below	within	below	within	above	above
919	SZ	56	13	M	2	15	39	34	91	80	6.25	33.75	6.83	3.79	27.99	NA	within	within	within	within	within	below	within	below	below	below
139	SZ	56	13	F	1	37	48	35	88	NA	4.25	NA	NA	NA	26.99	NA	below	below	above	above	below	below	below	above	above	below
872	SZ	57	8	M	1	18	54	31	71	53	6.25	NA	NA	NA	28.97	NA	above	above	above	above	within	within	within	within	above	within
392	SZ	58	13	M	2	11	36	26	99	NA	NA	NA	NA	NA	27.99	NA	within	below	within	above	below	below	below	within	within	below
1137	SZ	59	5	M	2	6	41	40	87	64	NA	7.25	4.2	3.35	19.74	12	below	below	within	below	below	below	within	within	below	below
1062	SZ	59	8	M	2	11	31	33	102	64	2.75	38	4.23	3.28	23.97	14	above	below	above	below	below	below	within	within	within	within
1200	SZ	59	11	M	1	12	NA	NA	100	40	NA	NA	5.04	4.1	26.99	8	above	within	below	below	within	below	within	within	above	above
1368	SZ	61	13	M	2	4	30	24	87	66	NA	NA	4.92	1.87	28.49	12	above	within	above	above	below	below	within	below	within	above
922	SZ	61	8	M	2	24	36	34	95	61	3.75	38.5	6.13	5.19	24.53	NA	above	within	below	below	below	below	within	within	below	above
980	SZ	62	8	F	4	10	40	29	54	90	4.5	37.5	4.13	5.19	27.53	NA	above	below	within	within	below	below	within	within	below	above
1129	SZ	62	8	M	2	17	32	39	75	52	NA	20.5	4.13	3.19	24.53	8	below	above	below	above	within	below	within	within	below	above
1115	SZ	63	13	M	3	9	55	38	83	59	4.25	32.25	3.92	3.87	19.2	11	within	within	above	within	below	below	below	within	within	above
1112	SZ	63	13	F	1	28	30	32	111	40	NA	44.25	6.92	4.87	28.49	13	above	above	above	within	above	above	within	within	above	above
1336	SZ	64	8	M	1	12	36	21	106	64	NA	NA	6.13	3.19	27.53	9	above	below	within	within	below	below	below	within	below	above
688	SZ	64	8	F	8	61	49	43	66	124	NA	18	3.77	1.72	24.53	NA	below	below	below	below	below	below	below	within	below	within
224	SZ	65	13	M	2	35	NA	NA	103	NA	NA	NA	NA	NA	NA	NA	above	within	above	within	within	within	within	within	within	within
340	SZ	67	13	M	3	22	NA	NA	91	NA	NA	NA	NA	NA	NA	NA	within	within	above	above	below	within	within	above	below	above
33	SZ	67	8	F	3	24	47	37	NA	NA	5.25	NA	NA	NA	29.53	NA	within	above	within	within	within	within	below	above	within	above
1218	SZ	68	13	M	1	8	NA	NA	NA	NA	NA	NA	6.18	4.08	NA	NA	above	within	above	above	within	below	within	within	within	above
1061	SZ	70	8	M	1	36	39	33	56	116	NA	53	5.23	3.28	26.53	13	above	above	within	above	within	below	below	within	below	within
879	SZ	70	8	F	1	14	30	24	78	80	1	NA	NA	NA	28.2	NA	within	within	within	within	within	within	within	within	below	above
1107	SZ	70	11	M	1	14	40	50	76	67	5	10.75	4.35	2.39	18.86	4	below	below	below	above	below	below	below	below	below	below
1291	SZ	74	13	F	1	8	47	28	93	1	NA	NA	5.13	3.08	23.86	1	within	below	below	above	below	below	within	within	below	above
